# Supplementary material for: Person-centred environments and nurses’ turnover intention: examining their relationship using structural equation modelling
Source: Front Health Serv. 2026 Jul 15;6:1816479. doi: 10.3389/frhs.2026.1816479 (PMC13415943; doi:10.3389/frhs.2026.1816479)
Supplement: Supplementary file 2 [file Table2.xlsx]

## Sheet: Overview
	Supplementary Material
	Residual covariances and correlations
	The relevant tables for Model A and Model B are presented in their respective sheets.

## Sheet: Model A
	Structural Equation Modelling: Model A
	Covariances and correlations
	Residual covariances (lower triangle) and correlations (upper triangle)
		pcq_01	pcq_02	pcq_03	pcq_04	pcq_06	pcq_07	pcq_08	pcq_09	pcq_10	pcq_11	pcq_12	pcq_13	pcq_14	pcpis_d1m	pcpis_d2m	pcpis_d3m	pcpis_d4m	pcpis_d5m	pcpis_d6m	pcpis_d7m	pcpis_d8m	pcpis_d9m	pcpis_d10m	pcpis_d12m	pcpis_d13m	pcpis_d14m	pcpis_d15m	pcpis_d16m	pcpis_d17m
	pcq_01	1.66e-6	0.00273	0.01139	0.00789	0.06361	-0.06575	-0.06223	-0.02551	0.04960	0.06780	0.00902	-0.05750	-0.05710	0.10633	-0.02762	-0.05209	-0.11044	-0.07572	-0.11852	-0.04588	0.11212	0.04094	-0.01755	0.10818	-0.06721	-0.05951	-0.04060	-0.05594	-0.08684
	pcq_02	0.00384	-1.41e−4	0.05582	7.56e-5	0.01050	-0.08373	-0.07021	-0.03830	-0.00698	-0.00922	-0.05169	-0.16023	-0.14603	0.03676	-0.03480	-0.10842	-0.10244	-0.05580	-0.14643	-0.00845	0.08138	0.05260	0.01678	0.10955	-0.10379	-0.08879	-0.06917	-0.05821	-0.13460
	pcq_03	0.01623	0.08667	0.00207	-0.09315	0.08735	-0.01440	-0.01683	0.03997	-0.02282	0.01148	-0.00895	-0.06861	-0.05540	0.04905	-0.05294	-0.03815	-0.09583	-0.05279	-0.14917	-0.01035	0.15712	0.06193	0.02313	0.13296	-0.08033	-0.05362	-0.05234	-0.01167	-0.06070
	pcq_04	0.01195	0.00248	-0.11877	0.00954	0.12133	0.05404	0.07117	0.03945	0.04340	0.18805	0.12805	0.16968	0.18008	0.05783	-0.02111	0.06779	-0.06187	-0.00483	-0.07830	0.00735	0.09786	0.01984	-0.07731	0.07468	0.03384	0.06574	0.02927	0.01357	0.01705
	pcq_06	0.08940	0.01657	0.13340	0.16582	2.05e-6	0.01674	-0.03840	-0.00851	-0.06484	0.09621	0.05624	0.02915	0.04763	0.04390	-0.01116	0.03134	-0.02552	-0.00275	-0.09647	-0.00624	0.08557	0.01341	-0.03448	0.10632	0.01870	0.04766	0.01407	0.01152	0.00764
	pcq_07	-0.10078	-0.14424	-0.02392	0.08076	0.02732	-0.00356	0.02680	-0.00288	-0.01102	0.10338	0.05463	0.00238	0.01049	0.02790	-0.02263	0.03945	0.00850	-0.01705	-0.13846	-0.06928	-0.02754	-0.06222	-0.08135	0.07474	0.04639	0.06932	0.01527	-0.00788	0.05414
	pcq_08	-0.08806	-0.11187	-0.02515	0.09935	-0.06029	0.04492	7.57e-4	0.02042	0.08243	0.13427	0.07571	0.02107	0.04458	0.03853	-0.00916	0.02783	-0.03846	-0.10983	-0.17716	-0.09126	0.01019	-0.05397	-0.07635	0.03018	0.02952	0.02028	-0.00766	0.02215	0.02622
	pcq_09	-0.03647	-0.06167	0.06243	0.05650	-0.01350	-0.00594	0.03304	9.56e-5	-0.02831	0.05939	0.02913	0.00875	0.04263	0.04690	-0.03755	0.03081	0.02512	-0.04583	-0.14133	-0.02620	0.00191	-0.00937	-0.00682	0.10114	0.01127	0.05044	-7.67e−4	0.01943	-3.26e−4
	pcq_10	0.07038	-0.00663	-0.02971	0.06265	-0.09269	-0.01355	0.12962	-0.03861	0.02234	0.25704	0.24015	0.12942	0.14766	0.03736	0.03384	0.04693	0.00960	-0.05739	-0.06326	-0.04199	0.10873	0.01849	-0.03570	0.06977	0.04922	0.02760	0.05775	-0.00285	0.03365
	pcq_11	0.08374	-0.01289	0.01556	0.22390	0.13212	0.15328	0.18613	0.08302	0.34046	-2.70e−4	7.27e-5	-0.00934	-0.01270	0.19570	0.07457	0.16702	0.08298	0.03717	0.00850	0.00976	0.10235	0.02955	0.05092	0.08372	0.13525	0.18588	0.15130	0.13821	0.15163
	pcq_12	0.01154	-0.07458	-0.01221	0.15839	0.08010	0.08385	0.10887	0.04224	0.32985	-6.37e−5	-1.36e−4	0.01946	-0.03513	0.16527	0.10777	0.15381	0.07867	0.05534	0.02499	0.00393	0.05621	0.01935	0.06234	0.06975	0.13472	0.14223	0.12000	0.08570	0.13062
	pcq_13	-0.06564	-0.20603	-0.08449	0.18764	0.03714	0.00287	0.02723	0.01142	0.16020	-0.01039	0.02263	3.99e-4	0.00466	0.15668	-0.00767	0.07274	-0.02104	-0.04703	-0.03572	-0.10850	0.05149	-0.02401	-0.05844	-0.00909	0.09105	0.09596	0.07808	0.10663	0.09981
	pcq_14	-0.07148	-0.20566	-0.07472	0.21766	0.06619	0.01519	0.06263	0.06033	0.19950	-0.01566	-0.04463	0.00536	-2.17e−4	0.12097	0.00340	0.11063	0.00705	-0.02054	-0.05097	-0.05679	0.05837	-0.00432	-0.04321	0.03234	0.12138	0.13944	0.09441	0.12700	0.13986
	pcpis_d1m	0.07292	0.02836	0.03651	0.03851	0.03347	0.02286	0.02967	0.03640	0.02804	0.13115	0.11486	0.09717	0.08207	-9.30e−7	0.00693	0.01091	0.03282	0.00820	0.14443	0.07364	0.02187	0.01159	0.12773	-0.06438	-0.05054	-0.05895	-0.02762	0.01403	0.00574
	pcpis_d2m	-0.01677	-0.02386	-0.03498	-0.01177	-0.00740	-0.01668	-0.00603	-0.02594	0.02314	0.04503	0.06743	-0.00409	0.00224	0.00262	9.44e-4	0.00423	0.00563	0.04052	0.12563	0.05637	0.00316	-0.04139	0.04750	-0.10322	-0.04766	-0.08517	0.04998	0.05884	0.07831
	pcpis_d3m	-0.03576	-0.08376	-0.02822	0.04527	0.02392	0.03237	0.02148	0.02394	0.03532	0.11204	0.10700	0.04517	0.07513	0.00406	0.00174	-2.26e−7	1.40e-5	-0.01904	0.10313	0.03404	-0.00159	-0.08346	0.01372	-0.10613	0.05632	0.01476	-0.00147	0.05299	0.06445
	pcpis_d4m	-0.08680	-0.09062	-0.08143	-0.04606	-0.02230	0.00785	-0.03386	0.02235	0.00886	0.06373	0.06267	-0.01493	0.00547	0.01399	0.00252	5.93e-6	1.10e-7	0.12107	0.09988	0.00699	-0.04965	-0.08002	0.07337	-0.10377	-0.04678	-0.08813	0.02045	-0.00266	0.01225
	pcpis_d5m	-0.06285	-0.05015	-0.04607	0.00131	0.00331	-0.01226	-0.10597	-0.04115	-0.05122	0.03616	0.05406	-0.03463	-0.01412	0.01011	0.02465	-0.00135	0.07561	0.04041	0.10972	0.10995	0.07471	0.06661	0.18597	0.06551	-0.01237	-0.00707	-0.01481	-0.01724	-0.00502
	pcpis_d6m	-0.08163	-0.11451	-0.11276	-0.05033	-0.07359	-0.11639	-0.13946	-0.11165	-0.04523	0.00796	0.02019	-0.02060	-0.03359	0.05836	0.04623	0.04277	0.04685	0.06878	0.01386	0.08869	-0.04739	0.02429	0.08859	0.03168	0.12247	0.06209	0.09486	0.02157	0.08656
	pcpis_d7m	-0.04071	-0.00126	-0.00423	0.01480	1.38e-4	-0.08019	-0.09996	-0.02369	-0.04065	0.01371	0.00767	-0.09831	-0.05386	0.04528	0.03257	0.02372	0.00818	0.10006	0.06295	0.03083	0.01989	0.00521	0.00952	-0.03608	0.02815	0.05397	-0.00220	0.01479	0.01688
	pcpis_d8m	0.11851	0.09677	0.18007	0.10050	0.10055	-0.03545	0.01218	0.00229	0.12454	0.10571	0.06021	0.04926	0.06103	0.01254	0.00191	-9.10e−4	-0.03263	0.06404	-0.02423	0.02581	-8.80e−7	0.01853	-0.04487	0.01514	0.00231	0.01054	0.06326	0.04596	0.04322
	pcpis_d9m	0.04338	0.06270	0.07141	0.02191	0.01580	-0.07989	-0.06401	-0.01122	0.02345	0.03058	0.02077	-0.02293	-0.00456	0.00666	-0.02101	-0.04802	-0.05272	0.06020	0.01923	0.01549	0.01642	-1.79e−7	-0.00398	0.00859	-0.07107	-0.03272	-0.03397	-0.01292	-0.02903
	pcpis_d10m	-0.01388	0.01493	0.02002	-0.05765	-0.03033	-0.07777	-0.06769	-0.00609	-0.02867	0.03937	0.05000	-0.04178	-0.03386	0.05482	0.01853	0.00590	0.03610	0.11156	0.04345	0.01252	-0.02968	-0.00264	2.39e-6	-0.02564	0.06704	0.04158	0.08992	0.03308	0.04113
	pcpis_d12m	0.12136	0.13826	0.16183	0.08198	0.13259	0.10034	0.03810	0.12841	0.08590	0.09176	0.07929	-0.00916	0.03587	-0.03917	-0.05610	-0.06464	-0.07237	0.06180	0.02387	-0.02348	0.01420	0.00808	-0.01800	-2.47e−6	-0.05739	0.00343	-0.03674	-0.04990	-0.05104
	pcpis_d13m	-0.04750	-0.08255	-0.06134	0.02349	0.01469	0.03927	0.02344	0.00902	0.03792	0.09341	0.09650	0.05820	0.08488	-0.01937	-0.01614	0.02161	-0.02055	7.45e-4	0.05137	0.02003	0.00136	-0.04210	0.02965	-0.03599	-3.10e−7	0.03697	-0.02531	-0.02013	-0.01226
	pcpis_d14m	-0.05171	-0.08683	-0.05030	0.05544	0.04604	0.07224	0.01981	0.04961	0.02656	0.15784	0.12524	0.07542	0.11987	-0.02778	-0.03573	0.00696	-0.04760	0.00406	0.03308	0.04325	0.00766	-0.02383	0.02261	0.00264	0.01796	-3.67e−7	0.00876	-0.03272	-0.02820
	pcpis_d15m	-0.02630	-0.05043	-0.03661	0.01866	0.01013	0.01175	-0.00553	-5.58e−4	0.04061	0.09578	0.07879	0.04575	0.06051	-0.00970	0.01603	-5.18e−4	0.00823	-8.48e−4	0.03675	0.00177	0.03426	-0.01845	0.03646	-0.02112	-0.00917	0.00390	-1.49e−7	0.03395	0.00992
	pcpis_d16m	-0.03649	-0.04273	-0.00815	0.00892	0.00835	-0.00632	0.01623	0.01435	-0.00135	0.08809	0.05665	0.06290	0.08195	0.00496	0.01893	0.01876	-0.00108	-0.00262	0.00948	0.01072	0.02506	-0.00706	0.01351	-0.02887	-0.00734	-0.01466	0.01135	-2.30e−7	-4.93e−7
	pcpis_d17m	-0.06398	-0.11160	-0.04831	0.01256	0.00626	0.04783	0.02170	-2.67e−4	0.02719	0.10918	0.09754	0.06651	0.10196	0.00229	0.02838	0.02578	0.00561	0.00378	0.03817	0.01351	0.02662	-0.01793	0.01897	-0.03337	-0.00505	-0.01428	0.00374	-3.60e−7	-2.33e−7

## Sheet: Model B
	Structural Equation Modelling: Model B
	Covariances and correlations
	Residual covariances (lower triangle) and correlations (upper triangle)
		pcq_01	pcq_02	pcq_03	pcq_04	pcq_06	pcq_07	pcq_08	pcq_09	pcq_10	pcq_11	pcq_12	pcq_13	pcq_14	cdi_04	cdi_05	cdi_07	cdi_08	cdi_09	cdi_10	cdi_01	cdi_02	cdi_03	nci_10	nci_11	nci_12	nci_13	nci_14	nci_15	nci_17	nci_18	nci_19	mds_dist_01	mds_dist_02	mds_dist_03	mds_dist_05	mds_dist_06	mds_dist_08	mds_dist_09	mds_dist_10	mds_dist_11	mds_dist_12	nci_07	nci_08	nci_09
	pcq_01	-9.27e−7	0.02845	0.00789	-0.06594	0.08322	-0.04807	-0.04838	-0.01094	0.04676	0.08033	0.02005	-0.03821	-0.04044	0.06466	-0.00981	-0.03088	0.06907	0.04238	-0.04260	-0.01081	0.00886	0.05641	-0.00801	-0.00689	-0.03199	-0.06405	0.03863	-0.04861	0.00689	0.05095	0.15643	-0.07898	0.01904	0.05912	0.07056	0.11922	0.11585	0.07515	0.08688	0.10876	0.01439	-0.02270	-0.05128	-0.05260
	pcq_02	0.04042	-1.97e−4	0.02623	-1.69e−4	0.01149	-0.08530	-0.07680	-0.04278	-0.02290	-0.00628	-0.05027	-0.15728	-0.14478	0.06869	0.00962	-0.02503	0.05250	0.00856	-0.01883	0.01786	0.00195	0.05386	-0.02826	-0.00893	-0.07583	-0.08361	0.04597	-0.10533	-0.02079	0.09189	0.11469	-0.05521	0.05643	0.04578	0.12205	0.06742	0.11667	0.03454	0.05723	0.07000	0.02246	-0.00940	-0.02265	-0.02339
	pcq_03	0.01057	0.04004	-7.11e−4	-0.06634	0.07008	-0.03401	-0.04110	0.01833	-0.04830	0.00342	-0.01679	-0.08105	-0.06851	0.01370	0.01216	-0.07310	0.03854	-0.01288	-0.02243	-0.02325	-0.03645	-0.00529	0.01410	0.03509	-0.02331	-0.01499	0.06366	-0.07203	-0.01564	0.04120	0.17674	-0.10310	0.00282	0.01372	0.05580	0.03833	0.05795	0.04634	0.00418	0.04193	-0.05023	-0.09131	-0.04945	-0.11676
	pcq_04	-0.07993	-2.66e−4	-0.08718	-4.15e−7	0.15912	0.09103	0.10469	0.07284	0.21142	0.21007	0.14828	0.20421	0.21234	-0.02956	-0.03713	-0.00386	-0.04862	-4.84e−4	-0.06295	-0.00732	-0.04434	-0.01168	0.05447	0.04826	0.11433	0.00612	0.00292	0.11145	0.03348	-0.00220	0.01467	-0.17821	-0.12309	-0.14952	-0.10708	-0.13066	-0.06695	-0.00598	-0.06267	-0.08057	-0.10386	-0.05030	-0.03058	-0.06275
	pcq_06	0.11697	0.01813	0.10640	0.21442	-8.10e−7	0.02306	-0.03751	-0.00513	-0.07610	0.11575	0.07394	0.05927	0.07459	0.04558	-0.03507	0.02040	-0.00194	0.00226	-0.03226	-0.02130	0.02798	0.06990	0.04838	0.00811	-0.01500	-0.06862	0.01924	-0.02823	-0.00523	0.01942	0.05550	-0.10711	-0.00297	0.01325	-0.02451	0.01841	0.06795	0.01020	0.01591	0.08069	-0.00449	0.01165	-0.01008	-0.03158
	pcq_07	-0.07367	-0.14672	-0.05671	0.13241	0.03830	-0.00251	0.02474	-0.00184	-0.02412	0.12188	0.07154	0.03198	0.03582	0.06285	0.01361	0.05466	0.03511	0.05218	0.01041	0.00940	0.04734	0.04570	-0.04203	-0.10080	-0.07388	-0.12565	-0.07022	-0.04904	-0.03973	-0.05586	-0.03881	-0.09554	-0.03875	0.01938	0.03894	0.00511	0.07316	-0.03651	0.08042	0.00620	7.40e-4	0.03871	0.06545	0.04534
	pcq_08	-0.06860	-0.12258	-0.06324	0.14223	-0.05914	0.04140	-1.34e−4	0.01486	0.06357	0.15174	0.09270	0.04788	0.06783	0.02519	-0.03215	0.07719	0.01103	0.01581	0.02790	-0.01529	0.01103	0.05246	-0.06164	-0.08425	-0.04554	-0.10518	-0.08189	-0.01503	-0.03336	-0.02470	-0.01336	-0.12835	-0.07958	-0.02969	-0.04792	-0.03590	0.00254	-0.04054	-0.00545	-0.02432	-0.09237	0.05995	0.08603	0.02636
	pcq_09	-0.01547	-0.06872	0.02840	0.10008	-0.00791	-0.00361	0.02406	8.37e-4	-0.04414	0.07659	0.04452	0.03403	0.06531	-0.00759	0.00713	0.01003	-0.02210	0.00345	-0.00827	-0.04411	0.00229	-0.00538	-0.01458	-0.05245	-0.04471	-0.05413	-0.02188	0.03089	0.03301	-0.01722	-0.01598	-0.14004	-0.02291	0.01755	0.03816	0.03308	0.01915	-0.03404	0.06543	0.02782	-0.04271	-0.03622	0.00941	-0.03004
	pcq_10	0.06286	-0.03502	-0.07080	0.27321	-0.11436	-0.03990	0.09579	-0.06749	-0.00131	0.26218	0.24451	0.13964	0.15573	0.02413	-0.01917	0.06240	-0.00657	0.04598	0.03670	0.00438	-0.02556	0.05576	0.06996	0.04764	0.07513	0.00643	0.00522	0.04309	-0.00182	-0.01423	0.09969	-0.05808	-0.04993	-0.07252	-0.01105	-0.05788	0.01303	0.07607	0.02438	-0.02117	-0.02839	-0.03247	-0.01820	-0.02512
	pcq_11	0.09931	-0.00873	0.00452	0.24895	0.15906	0.18107	0.21025	0.10726	0.34557	2.13e-4	2.87e-4	-0.00655	-0.01350	0.01906	-0.02305	-0.01583	-0.04298	-0.04897	-0.06165	0.02639	-0.01048	0.05663	0.06876	0.03369	0.07456	0.02078	0.00335	0.06700	0.01481	0.00854	0.09120	-0.04368	-0.06783	-0.06538	-0.06996	-0.07782	0.02800	-0.02757	-0.04193	-0.01407	-0.02275	-0.05016	-0.07475	-0.05094
	pcq_12	0.02574	-0.07247	-0.02332	0.18223	0.10539	0.11015	0.13322	0.06471	0.33421	5.66e-4	3.40e-4	0.02233	-0.03614	0.04515	0.00177	0.00785	-0.02403	-7.71e−4	-0.05405	0.01269	-0.03748	0.02123	0.05261	0.02782	0.05758	-0.05316	-0.03823	0.03515	0.03303	0.03784	0.10049	-0.06435	-0.07252	-0.03309	-0.01705	-0.04260	0.02739	-0.00924	-0.02278	-0.02935	-0.05227	-0.02521	-0.03933	-0.00609
	pcq_13	-0.04309	-0.20181	-0.09982	0.22454	0.07600	0.04436	0.06205	0.04482	0.17072	-0.00647	0.02673	0.00279	0.00398	0.01566	0.03858	0.06591	0.00468	0.04470	-0.01743	-0.00945	-0.01336	0.00806	-0.05354	-0.08254	-0.00776	-0.11312	-0.09259	0.01179	-0.03436	-0.05760	0.04825	-0.07401	-0.09015	0.00119	0.01462	-0.00664	-0.02432	0.01105	-0.01343	0.03137	1.90e-4	0.02395	-0.02067	0.01363
	pcq_14	-0.05091	-0.20412	-0.09316	0.25426	0.10333	0.05317	0.09469	0.09221	0.20731	-0.01689	-0.04615	0.00509	-0.00171	-0.01121	-0.01437	0.02002	-0.02420	0.03225	-0.04904	-0.00671	-0.00634	-0.00499	-0.01806	-0.03991	0.03870	-0.02965	-0.06316	0.11207	-0.00601	-0.04382	0.02646	-0.13481	-0.11753	-0.04799	-0.03121	-0.02286	-0.04463	-0.04415	-0.03078	0.00367	0.00213	-0.01943	-0.05647	-0.00885
	cdi_04	0.09299	0.11125	0.01664	-0.04787	0.07196	0.10996	0.03721	-0.01908	0.03589	0.02574	0.06744	0.01744	-0.02087	0.04488	0.00842	-0.01735	0.00642	-0.00753	0.01285	-0.01424	0.05046	0.05528	-0.04713	0.00814	-0.02665	-0.10817	-0.08830	-0.02562	-0.02053	0.09886	0.05813	0.10493	-0.00992	0.05412	0.09125	0.01325	0.01067	0.05496	0.04377	0.00994	0.08162	-0.07989	-0.07500	0.05035
	cdi_05	-0.01405	0.01625	0.01967	-0.05189	-0.05679	0.02456	-0.05243	0.01202	-0.02964	-0.03287	0.00274	0.05100	-0.02041	0.02638	-0.00284	0.03128	1.49e-4	-0.02473	0.03439	-0.01459	0.00837	0.05090	-0.01981	0.00754	0.04201	-0.02435	-0.04853	0.06791	0.02509	0.05668	0.05066	0.00410	-0.08431	-0.00765	0.07747	-0.06375	-0.11087	0.02937	-0.00921	-0.06131	0.03161	-0.05689	-0.05597	0.05538
	cdi_07	-0.05426	-0.04933	-0.13943	-0.00624	0.04053	0.11739	0.15364	0.02030	0.11829	-0.02724	0.01422	0.10525	0.03567	-0.02347	0.06288	-0.00273	0.00650	0.02859	-7.75e−4	-0.06258	-0.02885	0.02274	0.00104	0.01801	0.01281	-0.04734	-0.07155	0.05439	0.04283	0.03937	0.00515	0.05292	-0.04975	-0.04211	-0.03190	-0.05713	-0.07578	-0.01046	-0.07308	-0.09609	-0.03189	-0.00944	-0.02820	0.06577
	cdi_08	0.11256	0.09627	0.06803	-0.07619	-0.00367	0.06916	0.02004	-0.04110	-0.01138	-0.06866	-0.03984	0.00637	-0.03891	0.02933	-3.33e−4	0.01455	0.00125	0.01453	0.01727	-0.06163	-0.05042	0.01013	-0.03675	0.02470	-0.00145	-0.05384	-0.02918	-0.01946	-0.01488	0.05364	0.10860	-0.00424	-0.06038	0.02350	0.09211	-0.00175	-0.06916	0.06496	0.00185	-0.02525	0.00824	-0.06055	-0.10794	0.05664
	cdi_09	0.07557	0.01678	-0.02532	-0.00118	0.00406	0.11268	0.03137	0.00639	0.08792	-0.08615	-0.00165	0.07172	0.05723	0.00108	-0.05155	0.07207	0.03503	0.00345	-0.02808	-0.03739	-0.00318	0.02618	-0.00598	0.03534	-0.00724	-0.07238	-0.09084	-0.05892	-0.03580	0.01376	0.01679	0.10462	0.01138	0.01376	0.04472	-0.00641	-0.03840	0.08902	-0.01461	-0.04101	0.01834	0.00113	-0.03139	0.07243
	cdi_10	-0.07506	-0.03721	-0.04256	-0.10641	-0.06317	0.02264	0.05533	-0.01654	0.06930	-0.10630	-0.09666	-0.02826	-0.08521	0.04113	0.06938	-0.00296	0.03944	-0.06957	-9.85e−4	0.00566	0.02148	0.04992	-0.04415	-0.01925	-0.05111	-0.06169	-0.12963	-0.04764	-0.02636	4.41e-4	-0.02844	0.10171	-0.06331	-0.03321	0.04061	-0.04045	-0.09403	0.08360	2.74e-4	-0.09395	0.00958	0.03121	0.03010	0.10163
	cdi_01	-0.02013	0.03726	-0.04663	-0.01308	-0.04401	0.02128	-0.03186	-0.09286	0.00878	0.04782	0.02381	-0.01637	-0.01212	-0.01967	-0.03190	-0.16315	-0.14719	-0.09736	0.01458	7.27e-4	0.00851	0.00133	0.09715	0.07151	0.08342	0.02936	-0.00952	0.02330	-0.02016	0.03474	0.01188	0.07406	-0.01344	-0.04764	-0.05068	-0.07303	-0.10890	0.00218	-0.05064	-0.07563	0.05538	-0.03939	-0.05156	0.02644
	cdi_02	0.01593	0.00400	-0.07064	-0.07628	0.05586	0.10268	0.02224	0.00453	-0.04878	-0.01841	-0.06822	-0.02218	-0.01097	0.12295	0.01667	-0.07330	-0.11653	-0.00715	0.05349	0.02260	-2.28e−4	5.84e-4	0.01220	0.01543	0.00488	-0.02980	-0.03673	-0.00814	-0.02741	0.00570	-0.01928	0.08607	-0.00750	0.01150	-0.03278	-0.01736	-0.04509	0.00487	-0.01001	-0.05021	0.09506	-2.79e−4	-0.01213	0.07718
	cdi_03	0.08498	0.09081	-0.01360	-0.02109	0.11906	0.08288	0.08879	-0.01409	0.09174	0.08575	0.03215	0.00835	-0.01071	0.13044	0.09961	0.06065	0.03001	0.07193	0.12062	0.01925	0.01856	0.04319	0.05781	0.03885	-0.01232	-0.07298	-0.03563	-0.03082	-0.04864	0.04676	0.05456	0.11989	0.02653	0.03167	0.03375	8.27e-4	0.03907	0.07273	0.03683	-0.00930	0.10532	0.01079	-0.00805	0.07933
	nci_10	-0.00896	-0.03577	0.01712	0.05883	0.06059	-0.05721	-0.07775	-0.01841	0.08391	0.07570	0.06009	-0.05412	-0.02028	-0.06940	-0.02559	0.00191	-0.05357	-0.01002	-0.06932	0.16043	0.01947	0.07783	2.22e-4	0.00567	0.02096	-0.02339	0.01655	-0.00593	-0.06364	-0.08807	0.01576	0.02641	0.05603	0.03266	0.08112	0.01663	0.11578	0.07862	0.05718	0.09114	0.04767	-0.01389	-0.02918	-0.08787
	nci_11	-0.00744	-0.01089	0.04092	0.05000	0.00975	-0.13140	-0.10207	-0.06403	0.05478	0.03561	0.03050	-0.08033	-0.04286	0.00562	0.00970	0.02759	0.03433	0.05380	-0.02893	0.11336	0.02369	0.04892	0.00553	-5.61e−7	-9.86e−4	0.00411	-0.01146	0.06287	0.02417	-0.03634	0.03708	-0.02344	0.05790	0.02710	0.01258	-0.01319	0.10643	0.04817	0.02412	0.03929	0.00832	-0.01154	-0.03520	-0.04659
	nci_12	-0.03075	-0.08245	-0.02427	0.10650	-0.01591	-0.08622	-0.04925	-0.04871	0.07778	0.07083	0.05675	-0.00629	0.03711	-0.03593	0.04721	0.01733	-0.00219	-0.01066	-0.06938	0.11844	0.00646	-0.01846	0.01854	-4.47e−4	0.00102	0.00429	-0.03968	0.15439	-4.47e−4	-0.09288	0.03097	-0.07795	0.03676	-0.00621	0.00117	-0.04571	0.02200	0.03856	0.02945	0.03006	0.02256	0.01675	-0.01739	-0.03630
	nci_13	-0.07505	-0.11031	-0.01901	0.00698	-0.08942	-0.17765	-0.13828	-0.07169	0.00801	0.02392	-0.06318	-0.11974	-0.03453	-0.15849	-0.03294	-0.07765	-0.08179	-0.12108	-0.10110	0.05042	-0.04977	-0.11098	-0.02421	0.00429	0.00434	6.34e-4	7.00e-5	0.18600	0.07770	-0.07097	0.01737	-0.04772	0.04079	-0.01692	-0.06072	-0.06877	0.05267	-0.04392	0.05110	0.00926	-0.04148	-0.05139	-0.09129	-0.10015
	nci_14	0.04184	0.05604	0.07472	0.00284	0.02305	-0.09271	-0.10040	-0.02718	0.00579	0.00346	-0.04235	-0.09123	-0.06848	-0.12065	-0.06086	-0.10858	-0.04091	-0.14056	-0.19688	-0.01502	-0.05656	-0.05172	0.01574	-0.01106	-0.03320	-2.00e−4	-0.00136	0.10459	0.02600	-0.01804	0.11253	-0.02569	0.05906	0.02181	0.04787	-0.01362	0.11192	0.02861	4.64e-4	0.05155	-0.02633	-0.06744	-0.11364	-0.09797
	nci_15	-0.05654	-0.13782	-0.09075	0.12408	-0.03652	-0.06899	-0.01967	0.04067	0.05321	0.07607	0.04139	0.01280	0.12844	-0.04158	0.09170	0.08896	-0.02925	-0.09750	-0.07706	0.03973	-0.01334	-0.04903	-0.00615	0.06236	0.13778	0.20066	0.10447	-3.08e−4	0.00439	-7.73e−5	-0.09611	-0.19853	-0.03961	-0.04145	-0.02215	-0.08704	-0.00895	-0.08508	-0.07764	-0.02670	-0.02362	0.02418	0.00695	-0.00580
	nci_17	0.00830	-0.02870	-0.02089	0.03908	-0.00718	-0.05883	-0.04574	0.04562	-0.00259	0.01764	0.04083	-0.03751	-0.00759	-0.03644	0.03583	0.07371	-0.02349	-0.06233	-0.04464	-0.03608	-0.04735	-0.07900	-0.06915	0.02511	-2.09e−4	0.08803	0.02698	0.00471	-4.28e−4	0.01202	-0.03082	-0.10285	-0.02404	0.01125	0.00217	-0.01172	0.05473	-0.01085	0.02522	0.04043	-0.08496	0.05273	0.07303	0.05968
	nci_18	0.07386	0.15034	0.06436	-0.00350	0.03101	-0.09931	-0.04106	-0.02884	-0.02273	0.01196	0.05584	-0.07592	-0.06404	0.16759	0.09669	0.08184	0.10149	0.02863	0.00165	0.07496	0.01244	0.08026	-0.11499	-0.04585	-0.10415	-0.09653	-0.02351	-6.69e−4	0.01607	-0.00267	0.05094	-0.10932	-0.00914	0.03618	0.03051	-0.00421	0.04873	0.03380	0.02295	0.05972	0.03038	0.02779	0.02605	0.04367
	nci_19	0.18576	0.15321	0.22699	0.01669	0.07325	-0.05578	-0.01783	-0.02139	0.12617	0.10588	0.12099	0.05222	0.03086	0.07907	0.06993	0.00891	0.16639	0.02797	-0.04703	0.02069	-0.03246	0.07790	0.01669	0.03762	0.02841	0.01923	0.11502	-0.10497	-0.03544	0.06935	-1.13e−4	-0.01990	0.08871	0.07621	0.07984	0.06209	0.08453	0.09345	-0.03791	0.13537	0.05050	-0.04217	-0.04303	-0.04447
	mds_dist_01	-0.12396	-0.09754	-0.17492	-0.26792	-0.18679	-0.18011	-0.22568	-0.24869	-0.09709	-0.06701	-0.10234	-0.10544	-0.20887	0.20514	0.00731	0.11610	-0.00822	0.23347	0.22262	0.17069	0.19175	0.24021	0.03667	-0.03154	-0.09401	-0.06964	-0.03465	-0.28602	-0.15562	-0.19783	-0.02942	0.00177	0.05095	-0.06348	-0.00886	-0.04253	0.00325	0.00147	-0.00350	-0.01563	-0.00916	0.13632	0.13007	0.11257
	mds_dist_02	0.02948	0.09748	0.00514	-0.18001	-0.00468	-0.07060	-0.13589	-0.03933	-0.08103	-0.10114	-0.11215	-0.12471	-0.17712	-0.01363	-0.14978	-0.10732	-0.11941	0.02442	-0.13564	-0.03057	-0.01682	0.05434	0.07650	0.07590	0.04318	0.05806	0.07824	-0.05521	-0.03498	-0.01530	0.12759	0.09597	-0.00410	0.08837	-0.02140	-0.02746	0.02920	-0.02739	-0.07891	0.01651	-0.05502	-0.02624	-0.04759	-0.03021
	mds_dist_03	0.08726	0.07599	0.02185	-0.21218	0.02161	0.03454	-0.04940	0.02911	-0.11445	-0.09464	-0.04972	0.00119	-0.07016	0.10222	-0.01319	-0.08722	0.04523	0.02961	-0.06838	-0.10314	0.02438	0.06272	0.04283	0.03411	-0.00734	-0.02345	0.02785	-0.05646	0.01592	0.06194	0.10576	-0.11560	0.15756	0.00195	-0.00439	0.00315	-0.00603	-0.03829	-0.02361	0.07309	-0.02333	-0.04840	-0.00725	-0.02653
	mds_dist_05	0.09992	0.19437	0.08560	-0.14498	-0.03834	0.06662	-0.07573	0.06116	-0.01647	-0.09660	-0.02436	0.01860	-0.04337	0.15998	0.12643	-0.06366	0.16792	0.08970	0.07976	-0.10535	-0.06605	0.06262	0.10222	0.01534	0.00127	-0.07960	0.05861	-0.02857	0.00319	0.05033	0.10616	-0.01568	-0.03758	-0.00733	-0.00222	0.04052	-0.05780	0.03378	-0.02171	-0.03842	0.08178	0.01959	0.01358	0.02773
	mds_dist_06	0.20068	0.12779	0.06999	-0.21064	0.03454	0.01075	-0.06755	0.06301	-0.10368	-0.12792	-0.07261	-0.01036	-0.03775	0.03276	-0.12462	-0.13511	-0.00382	-0.01507	-0.09527	-0.18043	-0.04166	0.00603	0.02498	-0.01886	-0.05908	-0.10738	-0.01947	-0.13438	-0.01882	-0.00763	0.09822	-0.08857	-0.05703	0.00640	0.07556	-0.00146	0.02381	0.00131	0.01603	0.00906	8.21e-4	0.01064	0.04884	-0.02096
	mds_dist_08	0.18233	0.20663	0.09853	-0.10168	0.11874	0.13870	0.00401	0.03363	0.02174	0.04296	0.04359	-0.03540	-0.06982	0.02669	-0.20245	-0.16701	-0.14010	-0.08472	-0.20648	-0.25158	-0.10036	0.08213	0.16225	0.14315	0.02609	0.07672	0.15218	-0.01338	0.08290	0.08861	0.12497	0.00794	0.05587	-0.00965	-0.10160	0.05092	0.00525	0.00705	0.03765	0.01379	-0.02004	-0.06076	-0.06171	-0.07401
	mds_dist_09	0.13457	0.06960	0.08987	-0.01028	0.02030	-0.07844	-0.08140	-0.06912	0.14540	-0.04829	-0.01680	0.01759	-0.07802	0.12473	0.06065	-0.02651	0.15033	0.22675	0.20886	0.00581	0.01238	0.16753	0.12531	0.07371	0.05278	-0.07311	0.04435	-0.13998	-0.01871	0.07029	0.15722	0.00369	-0.06008	-0.07977	0.06725	0.00288	0.01694	2.76e-4	0.09291	-0.06589	-0.01480	0.04863	0.06244	0.04622
	mds_dist_10	0.13368	0.09914	0.00706	-0.09242	0.02723	0.14916	-0.00936	0.11388	0.04012	-0.06306	-0.03553	-0.01899	-0.04664	0.08674	-0.01670	-0.15778	0.00377	-0.03153	4.55e-4	-0.11432	-0.02192	0.07494	0.07832	0.03174	0.03460	0.07292	8.03e-4	-0.10969	0.03752	0.04117	-0.05475	-0.00636	-0.14756	-0.04214	-0.03778	0.03248	0.07334	0.20248	-2.48e−4	-0.01144	0.01191	-0.02387	-0.00342	0.00274
	mds_dist_11	0.18813	0.13636	0.07870	-0.13333	0.15519	0.01338	-0.04688	0.05452	-0.03879	-0.02369	-0.05134	0.04885	0.00659	0.02635	-0.12315	-0.23314	-0.05641	-0.10047	-0.22695	-0.19203	-0.12348	-0.01605	0.14034	0.05818	0.03979	0.01491	0.07714	-0.04216	0.06766	0.11988	0.21989	-0.03355	0.03313	0.14778	-0.07499	0.02004	0.03048	-0.16167	-0.02453	-0.00246	0.03740	-0.07539	-0.07377	-0.09370
	mds_dist_12	0.02298	0.04032	-0.08616	-0.15813	-0.00782	0.00178	-0.16441	-0.07679	-0.04796	-0.03529	-0.08417	4.60e-5	0.00360	0.16223	0.05777	-0.07144	0.01689	0.04157	0.02097	0.12908	0.21427	0.21380	0.06751	0.01140	0.02741	-0.06118	-0.03583	-0.03434	-0.13006	0.05628	0.07547	-0.01794	-0.10671	-0.04320	0.14470	0.00118	-0.03893	-0.03352	0.02272	0.08051	-0.00132	0.02385	0.04280	0.06846
	nci_07	-0.03428	-0.01655	-0.14617	-0.07163	0.01826	0.06815	0.09810	-0.06135	-0.05133	-0.07260	-0.03804	0.03079	-0.02855	-0.13217	-0.09673	-0.01846	-0.11381	0.00445	0.06510	-0.08398	4.90e-4	0.02770	-0.01900	-0.01524	0.01795	-0.07104	-0.08589	0.03199	0.07412	0.04684	-0.05895	0.24949	-0.04661	-0.08268	0.03241	0.02126	-0.11057	0.10195	-0.04229	-0.15135	0.04450	0.00439	0.01011	-0.00547
	nci_08	-0.07205	-0.03580	-0.07504	-0.04121	-0.01578	0.11095	0.13539	0.01476	-0.02712	-0.10265	-0.05604	-0.02680	-0.07817	-0.11947	-0.09137	-0.05600	-0.19537	-0.06184	0.05890	-0.10612	-0.02415	-0.00813	-0.03658	-0.04229	-0.01905	-0.11916	-0.13735	0.00900	0.09899	0.04280	-0.05678	0.22661	-0.08107	-0.01170	0.02117	0.09115	-0.10765	0.12424	-0.00584	-0.14171	0.07544	0.01835	2.81e-4	-0.01829
	nci_09	-0.08439	-0.04219	-0.20251	-0.09652	-0.05634	0.08795	0.04740	-0.05472	-0.04281	-0.07992	-0.00995	0.01922	-0.01375	0.10680	0.10242	0.14705	0.11752	0.16562	0.22737	0.06238	0.17577	0.16635	-0.12557	-0.06389	-0.04499	-0.14929	-0.13520	-0.00848	0.09246	0.08158	-0.06700	0.22403	-0.05895	-0.04958	0.04955	-0.04486	-0.14765	0.10504	0.00533	-0.20560	0.13790	-0.00828	-0.03242	1.41e-4
